# Supplementary material for: Field screening and identification of biochemical indices of pod borer (Helicoverpa armigera) resistance in chickpea mutants
Source: Front Plant Sci. 2024 May 10;15:1335158. doi: 10.3389/fpls.2024.1335158 (PMC11127602; doi:10.3389/fpls.2024.1335158)
Supplement: Supplementary file 1 [file Table_1.xlsx]

## Sheet: Sheet1
	Correlation matrix (Pearson):
	Variables	CAT (Units/g f. wt.)	POD (Units/g f. wt.)	APX (Units/g f. wt.)	lyco (mg/g fw)	Chl a (ug/g fw	Chl b (ug/g fw	total car(mg/gfw	total chl ug/g fw	Estrase (µM/min/g f. wt)	Amylase activity (mg/g. f.wt)	TPC uM/g. f.wt	TSP (mg/g F. wt.)	Ascorbic Acid (µg/g f. wt)	Protease activity (Units/g. f. wt.)	TAC (µM/g. f. wt)	Reducing Sugars (mg/g. f.wt)	Tanins (µuM/g. f.wt.)	SOD (Units/g f. wt)	Total Sugars (mg/g. f.wt)	MDA (µM/g f. wt)	TF (Rutin equlients µg/mL)	TOS µM/g. f.wt	Total free amino acid (µg/ g .wt)	Hairiness stem	Hairiness leaves	Crop Pod Damage % NIAB	Larvae per plant NIAB	Damage after harvest % NIAB	Pod wt (g) per plant NIAB	Crop Pod Damage % Klorkot	Larvae per plant Kalor kot	Damage after harvest % kalorkot	Crop Pod Damage % NIA	Larvae per plant NIA	Pod wt (g) per plant NIA	Larvae per plant Bhakar	Damage after harvest % Bhkhar	Pod wt (g) per plant Bhakar
	CAT (Units/g f. wt.)	1	0.287182	-0.111111	-0.195284	-0.094144	-0.383823	-0.124628	-0.312622	-0.469063	-0.463457	-0.0212949	-0.163838	-0.250685	-0.040676	-0.0504153	0.0251911	0.247141	0.146817	0.0660305	0.285905	-0.201677	0.0632349	0.186927	0.0933302	0.0809224	0.152966	-0.122734	0.0745918	-0.216728	-0.313105	-0.208692	-0.29367	0.240701	-0.0509751	-0.276928	0.197217	0.0806173	-0.217026
	POD (Units/g f. wt.)	0.287182	1	0.119873	0.0586339	0.224384	-0.107293	0.227926	0.0122093	-0.446662	-0.0485424	-0.172308	-0.106961	-0.260834	-0.19918	-0.307051	-0.294035	0.123731	0.163851	0.0439236	-0.118522	-0.0556861	-0.0562622	0.275069	0.162558	-0.0622903	0.275435	0.219598	0.249358	-0.245952	0.163653	0.181159	0.214621	0.123072	0.272085	-0.155359	0.153094	0.0411537	-0.0944365
	APX (Units/g f. wt.)	-0.111111	0.119873	1	-0.0464472	-0.161988	-0.0748961	-0.141657	-0.118059	0.268915	0.0357743	-0.159011	0.423561	0.0335833	-0.076106	0.157833	-0.0249898	0.0971717	-0.121079	0.0693672	-0.028408	0.205803	-0.128752	0.150485	0.130182	-0.0687616	0.0785167	0.0586195	0.142755	-0.0864666	0.142416	-0.193568	0.0314738	0.324208	0.256144	-0.231273	0.00895405	0.01426	-0.317992
	lyco (mg/g fw)	-0.195284	0.0586339	-0.0464472	1	0.772138	0.886424	0.855141	0.942365	0.147961	0.138369	-0.137187	0.101211	-0.405974	0.0276012	-0.333512	0.228054	0.106917	-0.0941273	0.239067	-0.171873	0.352728	-0.161328	-0.0402911	-0.079983	0.025323	0.122475	-0.293552	0.0871264	-0.375703	0.02369	0.225146	-0.00599432	-0.225234	-0.201732	0.199994	-0.0320093	0.232249	-0.18362
	Chl a (ug/g fw	-0.094144	0.224384	-0.161988	0.772138	1	0.575717	0.969652	0.810098	-0.0103149	0.0542077	-0.190047	0.0239753	-0.187804	-0.0164517	-0.350679	0.0302311	-0.0238897	0.245948	0.291872	-0.2235	0.287875	-0.0123314	0.0476851	-0.103825	-0.0611292	0.137848	-0.15852	-0.0451956	-0.073222	0.0989189	0.17927	0.00727787	-0.275077	-0.239812	0.269597	0.0022208	0.0883229	-0.137911
	Chl b (ug/g fw	-0.383823	-0.107293	-0.0748961	0.886424	0.575717	1	0.68153	0.94577	0.244484	0.304418	-0.165043	0.0235539	-0.355553	0.062987	-0.170555	0.178677	-0.0457671	-0.161412	0.132332	-0.268892	0.279529	-0.192998	-0.143263	-0.0214103	-0.000448771	0.00631113	-0.216473	0.0483105	-0.304908	-0.0325448	0.272052	-0.0711626	-0.288276	-0.292974	0.260905	-0.096829	0.213195	-0.046454
	total car(mg/gfw	-0.124628	0.227926	-0.141657	0.855141	0.969652	0.68153	1	0.873915	0.0076397	0.153035	-0.260177	0.0127731	-0.291518	-0.0631952	-0.380834	0.0106059	-0.0436575	0.123218	0.301941	-0.260163	0.331055	-0.0603777	-0.00513606	-0.103696	-0.0369504	0.199817	-0.170237	0.0558405	-0.246762	0.159377	0.240843	0.0436939	-0.241623	-0.185281	0.215096	0.00401112	0.16423	-0.149911
	total chl ug/g fw	-0.312622	0.0122093	-0.118059	0.942365	0.810098	0.94577	0.873915	1	0.171209	0.239818	-0.193846	0.0264142	-0.32956	0.0386288	-0.261614	0.14013	-0.0423081	-0.0180296	0.210844	-0.281601	0.314804	-0.143288	-0.0837819	-0.0566	-0.0246073	0.0592899	-0.218199	0.0166856	-0.247724	0.0159624	0.266295	-0.0481357	-0.315991	-0.305349	0.294187	-0.0685488	0.18796	-0.0880992
	Estrase (µM/min/g f. wt)	-0.469063	-0.446662	0.268915	0.147961	-0.0103149	0.244484	0.0076397	0.171209	1	0.104153	0.0779217	0.366237	0.104116	0.174302	0.243075	0.491798	0.108745	-0.156796	0.29957	0.0588145	0.171212	0.326876	-0.131863	-0.271114	-0.311068	-0.00812115	-0.234466	-0.0263569	0.0860889	0.214625	0.0528628	0.200527	-0.0941078	0.0888629	0.139089	0.00215494	0.043083	-0.0739673
	Amylase activity (mg/g. f.wt)	-0.463457	-0.0485424	0.0357743	0.138369	0.0542077	0.304418	0.153035	0.239818	0.104153	1	-0.450308	-0.042802	-0.240916	-0.499722	-0.0490015	-0.18635	-0.139119	-0.285753	-0.00790151	0.0116592	0.378853	-0.172534	-0.148785	0.0071605	-0.0413838	0.154974	0.395557	0.342704	-0.198726	0.555313	0.0955736	0.357011	-0.16029	0.13731	0.121896	0.353892	0.109045	0.0136371
	TPC uM/g. f.wt	-0.0212949	-0.172308	-0.159011	-0.137187	-0.190047	-0.165043	-0.260177	-0.193846	0.0779217	-0.450308	1	0.159011	0.208812	0.416588	0.3044	0.180347	-0.0719008	0.137707	-0.0720071	-0.182669	-0.283828	0.0605734	0.141188	0.0460809	0.124428	-0.544304	-0.481522	-0.383938	0.428519	-0.422051	0.228766	-0.408506	0.090869	-0.260723	-0.0381021	-0.255971	-0.114187	0.303778
	TSP (mg/g F. wt.)	-0.163838	-0.106961	0.423561	0.101211	0.0239753	0.0235539	0.0127731	0.0264142	0.366237	-0.042802	0.159011	1	0.189618	0.0769798	0.170329	0.251752	0.0377209	0.131119	0.10887	-0.218085	0.549028	-0.0656615	0.00808959	-0.0583618	0.157928	0.0170164	-0.138109	0.143928	0.161802	0.111296	0.0507468	-0.101876	0.250922	0.114655	-0.195582	-0.240199	-0.127838	0.0912509
	Ascorbic Acid (µg/g f. wt)	-0.250685	-0.260834	0.0335833	-0.405974	-0.187804	-0.355553	-0.291518	-0.32956	0.104116	-0.240916	0.208812	0.189618	1	0.00535566	0.228371	0.0318591	-0.412933	0.15591	-0.194512	-0.325172	-0.247104	0.0375984	-0.104221	0.150394	-0.0248996	-0.296725	0.162817	-0.239164	0.491972	-0.140425	-0.0532635	-0.0799131	-0.177189	-0.197794	0.203127	-0.276007	-0.228412	0.313955
	Protease activity (Units/g. f. wt.)	-0.040676	-0.19918	-0.076106	0.0276012	-0.0164517	0.062987	-0.0631952	0.0386288	0.174302	-0.499722	0.416588	0.0769798	0.00535566	1	0.334673	0.212292	0.0188589	0.210895	0.140367	-0.118615	-0.123764	0.321475	0.000113684	-0.0832571	-0.207584	-0.309004	-0.332961	-0.292976	0.27166	-0.283011	-0.035547	-0.176	0.124137	-0.0315317	-0.092915	-0.292259	-0.167548	0.0366144
	TAC (µM/g. f. wt)	-0.0504153	-0.307051	0.157833	-0.333512	-0.350679	-0.170555	-0.380834	-0.261614	0.243075	-0.0490015	0.3044	0.170329	0.228371	0.334673	1	0.0185758	-0.235012	0.357437	0.0222446	-0.208836	-0.029785	0.298395	0.012346	0.42134	-0.112521	-0.440946	0.0176777	-0.110406	0.321787	-0.292123	-0.196378	-0.276629	-0.100882	-0.294076	0.100375	0.0491589	-0.0500404	0.485089
	Reducing Sugars (mg/g. f.wt)	0.0251911	-0.294035	-0.0249898	0.228054	0.0302311	0.178677	0.0106059	0.14013	0.491798	-0.18635	0.180347	0.251752	0.0318591	0.212292	0.0185758	1	0.431084	-0.241	0.335606	0.314378	0.0887602	0.166711	-0.0214726	-0.0180106	-0.190477	0.000808955	-0.405937	-0.0304354	-0.0876866	-0.0267961	-0.0269225	0.202555	-0.145297	0.068438	0.19454	0.0180695	-0.113677	-0.24365
	Tanins (µuM/g. f.wt.)	0.247141	0.123731	0.0971717	0.106917	-0.0238897	-0.0457671	-0.0436575	-0.0423081	0.108745	-0.139119	-0.0719008	0.0377209	-0.412933	0.0188589	-0.235012	0.431084	1	0.0125281	-0.0581834	0.642029	0.157276	0.431268	-0.0202496	-0.232418	0.0609612	0.29461	-0.0986603	0.0424845	-0.117353	0.0888104	-0.0561385	0.313128	-0.0483233	0.233423	0.0476573	0.333555	0.0399124	-0.54444
	SOD (Units/g f. wt)	0.146817	0.163851	-0.121079	-0.0941273	0.245948	-0.161412	0.123218	-0.0180296	-0.156796	-0.285753	0.137707	0.131119	0.15591	0.210895	0.357437	-0.241	0.0125281	1	-0.190943	-0.247242	0.0232523	0.368394	0.0071075	0.0826333	0.177304	-0.230388	-0.0816775	-0.102097	0.41737	-0.285651	-0.0308984	-0.31968	-0.04508	-0.269715	0.0230654	0.0241086	0.204085	0.256513
	Total Sugars (mg/g. f.wt)	0.0660305	0.0439236	0.0693672	0.239067	0.291872	0.132332	0.301941	0.210844	0.29957	-0.00790151	-0.0720071	0.10887	-0.194512	0.140367	0.0222446	0.335606	-0.0581834	-0.190943	1	0.000774615	0.187982	0.0236241	0.195131	-0.132971	-0.390366	0.0142032	-0.193798	-0.209507	-0.0717542	0.0709481	-0.0034232	0.139309	0.18985	0.233228	-0.0814049	0.00237397	0.0412538	0.13787
	MDA (µM/g f. wt)	0.285905	-0.118522	-0.028408	-0.171873	-0.2235	-0.268892	-0.260163	-0.281601	0.0588145	0.0116592	-0.182669	-0.218085	-0.325172	-0.118615	-0.208836	0.314378	0.642029	-0.247242	0.000774615	1	-0.0217325	0.223186	0.112257	-0.341601	-0.193458	0.355014	0.14169	0.0836816	-0.0827042	0.214598	-0.336767	0.412434	0.0185646	0.358954	-0.0347612	0.30855	0.00373368	-0.533384
	TF (Rutin equlients µg/mL)	-0.201677	-0.0556861	0.205803	0.352728	0.287875	0.279529	0.331055	0.314804	0.171212	0.378853	-0.283828	0.549028	-0.247104	-0.123764	-0.029785	0.0887602	0.157276	0.0232523	0.187982	-0.0217325	1	-0.0508323	0.0439451	-0.0949339	-0.00642743	0.384795	0.197521	0.176943	-0.0478991	0.317754	0.150213	0.168462	0.00166379	0.146214	-4.27705e-06	-0.0583756	0.0182196	0.0182466
	TOS µM/g. f.wt	0.0632349	-0.0562622	-0.128752	-0.161328	-0.0123314	-0.192998	-0.0603777	-0.143288	0.326876	-0.172534	0.0605734	-0.0656615	0.0375984	0.321475	0.298395	0.166711	0.431268	0.368394	0.0236241	0.223186	-0.0508323	1	-0.227814	-0.236548	-0.289027	0.128044	0.0483575	-0.145042	0.212292	0.123965	0.0262603	0.177178	-0.274056	-0.0407476	0.209372	0.351115	0.105528	-0.0954832
	Total free amino acid (µg/ g .wt)	0.186927	0.275069	0.150485	-0.0402911	0.0476851	-0.143263	-0.00513606	-0.0837819	-0.131863	-0.148785	0.141188	0.00808959	-0.104221	0.000113684	0.012346	-0.0214726	-0.0202496	0.0071075	0.195131	0.112257	0.0439451	-0.227814	1	0.14213	-0.343441	0.113074	0.235913	0.0408534	0.0108698	-0.0750713	-0.252074	0.0134043	0.0426441	0.0500165	-0.00293382	-0.261295	-0.348198	0.0844122
	Hairiness stem	0.0933302	0.162558	0.130182	-0.079983	-0.103825	-0.0214103	-0.103696	-0.0566	-0.271114	0.0071605	0.0460809	-0.0583618	0.150394	-0.0832571	0.42134	-0.0180106	-0.232418	0.0826333	-0.132971	-0.341601	-0.0949339	-0.236548	0.14213	1	0.142402	-0.259645	0.0666369	0.0109959	0.0078472	-0.302437	-0.0769643	-0.12969	-0.222494	-0.282594	0.221924	0.186883	-0.341972	0.264857
	Hairiness leaves	0.0809224	-0.0622903	-0.0687616	0.025323	-0.0611292	-0.000448771	-0.0369504	-0.0246073	-0.311068	-0.0413838	0.124428	0.157928	-0.0248996	-0.207584	-0.112521	-0.190477	0.0609612	0.177304	-0.390366	-0.193458	-0.00642743	-0.289027	-0.343441	0.142402	1	-0.0730631	-0.28903	0.153314	-0.0232376	-0.303626	0.165258	-0.340271	0.315392	-0.0568732	-0.329011	0.0801414	0.0452027	0.0917643
	Crop Pod Damage % NIAB	0.152966	0.275435	0.0785167	0.122475	0.137848	0.00631113	0.199817	0.0592899	-0.00812115	0.154974	-0.544304	0.0170164	-0.296725	-0.309004	-0.440946	0.000808955	0.29461	-0.230388	0.0142032	0.355014	0.384795	0.128044	0.113074	-0.259645	-0.0730631	1	0.334948	0.520495	-0.490958	0.415135	0.0337281	0.355283	0.0401353	0.343234	-0.135056	0.255626	-0.0790734	-0.36788
	Larvae per plant NIAB	-0.122734	0.219598	0.0586195	-0.293552	-0.15852	-0.216473	-0.170237	-0.218199	-0.234466	0.395557	-0.481522	-0.138109	0.162817	-0.332961	0.0176777	-0.405937	-0.0986603	-0.0816775	-0.193798	0.14169	0.197521	0.0483575	0.235913	0.0666369	-0.28903	0.334948	1	0.235056	0.0289293	0.344723	-0.19262	0.405878	-0.304657	0.111898	0.215347	0.0601931	-0.19948	0.10788
	Damage after harvest % NIAB	0.0745918	0.249358	0.142755	0.0871264	-0.0451956	0.0483105	0.0558405	0.0166856	-0.0263569	0.342704	-0.383938	0.143928	-0.239164	-0.292976	-0.110406	-0.0304354	0.0424845	-0.102097	-0.209507	0.0836816	0.176943	-0.145042	0.0408534	0.0109959	0.153314	0.520495	0.235056	1	-0.712761	0.278034	-0.0649174	0.172205	0.165705	0.283473	-0.351307	0.257667	0.010744	-0.272015
	Pod wt (g) per plant NIAB	-0.216728	-0.245952	-0.0864666	-0.375703	-0.073222	-0.304908	-0.246762	-0.247724	0.0860889	-0.198726	0.428519	0.161802	0.491972	0.27166	0.321787	-0.0876866	-0.117353	0.41737	-0.0717542	-0.0827042	-0.0478991	0.212292	0.0108698	0.0078472	-0.0232376	-0.490958	0.0289293	-0.712761	1	-0.195922	-0.0772504	-0.128231	-0.0709706	-0.166277	0.201373	-0.18757	-0.182536	0.387785
	Crop Pod Damage % Klorkot	-0.313105	0.163653	0.142416	0.02369	0.0989189	-0.0325448	0.159377	0.0159624	0.214625	0.555313	-0.422051	0.111296	-0.140425	-0.283011	-0.292123	-0.0267961	0.0888104	-0.285651	0.0709481	0.214598	0.317754	0.123965	-0.0750713	-0.302437	-0.303626	0.415135	0.344723	0.278034	-0.195922	1	0.0982356	0.768746	-0.0911572	0.537864	0.143336	0.132699	0.00537687	-0.348539
	Larvae per plant Kalor kot	-0.208692	0.181159	-0.193568	0.225146	0.17927	0.272052	0.240843	0.266295	0.0528628	0.0955736	0.228766	0.0507468	-0.0532635	-0.035547	-0.196378	-0.0269225	-0.0561385	-0.0308984	-0.0034232	-0.336767	0.150213	0.0262603	-0.252074	-0.0769643	0.165258	0.0337281	-0.19262	-0.0649174	-0.0772504	0.0982356	1	-0.0656421	-0.0754015	-0.121207	0.0148227	-0.157057	0.0951951	0.025361
	Damage after harvest % kalorkot	-0.29367	0.214621	0.0314738	-0.00599432	0.00727787	-0.0711626	0.0436939	-0.0481357	0.200527	0.357011	-0.408506	-0.101876	-0.0799131	-0.176	-0.276629	0.202555	0.313128	-0.31968	0.139309	0.412434	0.168462	0.177178	0.0134043	-0.12969	-0.340271	0.355283	0.405878	0.172205	-0.128231	0.768746	-0.0656421	1	-0.191359	0.665152	0.236506	0.146707	-0.086725	-0.284386
	Crop Pod Damage % NIA	0.240701	0.123072	0.324208	-0.225234	-0.275077	-0.288276	-0.241623	-0.315991	-0.0941078	-0.16029	0.090869	0.250922	-0.177189	0.124137	-0.100882	-0.145297	-0.0483233	-0.04508	0.18985	0.0185646	0.00166379	-0.274056	0.0426441	-0.222494	0.315392	0.0401353	-0.304657	0.165705	-0.0709706	-0.0911572	-0.0754015	-0.191359	1	0.596879	-0.941226	-0.102199	0.0389801	-0.0616031
	Larvae per plant NIA	-0.0509751	0.272085	0.256144	-0.201732	-0.239812	-0.292974	-0.185281	-0.305349	0.0888629	0.13731	-0.260723	0.114655	-0.197794	-0.0315317	-0.294076	0.068438	0.233423	-0.269715	0.233228	0.358954	0.146214	-0.0407476	0.0500165	-0.282594	-0.0568732	0.343234	0.111898	0.283473	-0.166277	0.537864	-0.121207	0.665152	0.596879	1	-0.524017	0.0194534	-0.0282477	-0.259623
	Pod wt (g) per plant NIA	-0.276928	-0.155359	-0.231273	0.199994	0.269597	0.260905	0.215096	0.294187	0.139089	0.121896	-0.0381021	-0.195582	0.203127	-0.092915	0.100375	0.19454	0.0476573	0.0230654	-0.0814049	-0.0347612	-4.27705e-06	0.209372	-0.00293382	0.221924	-0.329011	-0.135056	0.215347	-0.351307	0.201373	0.143336	0.0148227	0.236506	-0.941226	-0.524017	1	0.0432051	-0.0683852	0.0787513
	Larvae per plant Bhakar	0.197217	0.153094	0.00895405	-0.0320093	0.0022208	-0.096829	0.00401112	-0.0685488	0.00215494	0.353892	-0.255971	-0.240199	-0.276007	-0.292259	0.0491589	0.0180695	0.333555	0.0241086	0.00237397	0.30855	-0.0583756	0.351115	-0.261295	0.186883	0.0801414	0.255626	0.0601931	0.257667	-0.18757	0.132699	-0.157057	0.146707	-0.102199	0.0194534	0.0432051	1	0.0904722	-0.221592
	Damage after harvest % Bhkhar	0.0806173	0.0411537	0.01426	0.232249	0.0883229	0.213195	0.16423	0.18796	0.043083	0.109045	-0.114187	-0.127838	-0.228412	-0.167548	-0.0500404	-0.113677	0.0399124	0.204085	0.0412538	0.00373368	0.0182196	0.105528	-0.348198	-0.341972	0.0452027	-0.0790734	-0.19948	0.010744	-0.182536	0.00537687	0.0951951	-0.086725	0.0389801	-0.0282477	-0.0683852	0.0904722	1	-0.0463221
	Pod wt (g) per plant Bhakar	-0.217026	-0.0944365	-0.317992	-0.18362	-0.137911	-0.046454	-0.149911	-0.0880992	-0.0739673	0.0136371	0.303778	0.0912509	0.313955	0.0366144	0.485089	-0.24365	-0.54444	0.256513	0.13787	-0.533384	0.0182466	-0.0954832	0.0844122	0.264857	0.0917643	-0.36788	0.10788	-0.272015	0.387785	-0.348539	0.025361	-0.284386	-0.0616031	-0.259623	0.0787513	-0.221592	-0.0463221	1
	Values in bold are different from 0 with a significance level alpha=0.05
